# Supplementary material for: Investigation of Volatile Components and Assessment of Antioxidant Potential in Seven Lamiaceae Plant Hydrosols
Source: Molecules. 2023 Dec 26;29(1):145. doi: 10.3390/molecules29010145 (PMC10780048; doi:10.3390/molecules29010145)
Supplement: Supplementary file 1 [file molecules-29-00145-s001.zip]

Archive with 1 entries (1 files):
- molecules-2781785-supplementary.pdf
